# Supplementary material for: Understanding of Förster Resonance Energy Transfer (FRET) in Ionic Materials
Source: Sustain Chem. Author manuscript; Available in PMC 2022 Mar 28. (PMC8958797; doi:10.3390/suschem2040031)
Supplement: Supplementary Material — Figure S1: Mass Spectra of [NBA][IR820] Figure S2: NMR spectra of [NBA][IR820] Figure S3: Thermal stability curve for [NBA][IR820], NaIR820, NBA2SO4 Figure S4: Absorbance spectra of NBA2SO4 and NaIR820 parent dyes, [NBA][IR820], and 1:1 mixture of dye content from parent compounds (0.5 NBA2SO4:1 NaIR820) in ethanol Figure S5: Fluorescence emission spectra at 820 nm excitation wavelength Figure S6 Absorbance spectra of NBA2SO4 (a), [NBA][IR820] (b), and NaIR820 (c) at various temperatures Figure S7 Fluorescence emission spectra of NBA2SO4 excited at 629 nm (a), [NBA][IR820] excited at 629 nm (b), [NBA][IR820] excited at 820 nm (c), and NaIR820 excited at 820 nm (d) at various temperatures [file NIHMS1787398-supplement-Supplementary_Material.zip]

Archive with 1 entries (1 files):
- suschem-1355373-supplementary.pdf
